# Supplementary material for: Reliability and prognostic value of radiomic features are highly dependent on choice of feature extraction platform
Source: Eur Radiol. 2020 Jun 1;30(11):6241–50. doi: 10.1007/s00330-020-06957-9 (PMC7553896; doi:10.1007/s00330-020-06957-9)
Supplement: Supplementary file 2 — (CSV 11.2 kb) [file 330_2020_6957_MOESM2_ESM.csv]

Mean, minimum, maximum and standard deviation of radiomic features from each software platform with default parameter settings.
	mean_sclc	min_sclc	max_sclc	sd_sclc	mean_hn	min_hn	max_hn	sd_hn	mean_nsclc	min_nsclc	max_nsclc	sd_nsclc
lifex_shape_volume_ml	98.08177652	6.251303137	272.1611359	69.78205902	27.61790063	0.855508505	168.9615553	32.92168548	53.47792155	0.146004868	403.7277749	80.09726387
ibex_f3shapevolume	98.13741892	6.3057	270.8531	69.67897793	27.85467843	0.94777	169.2973	33.01809444	53.51450184	0.14918	402.173	79.97127737
py_original_shape_meshvolume	98.36116589	6.204215709	277.3841495	70.35909162	27.5683547	0.888125932	169.4926802	32.9659841	53.38878112	0.126608086	402.2738806	79.92077955
cerr_shapes_volume_original	98.47380773	6.282774448	273.5248108	70.01005242	27.75495862	0.928198755	169.8885345	33.06074945	53.48682091	0.143888861	402.5421143	79.98057415
lifex_shape_surface_mm2_only_for_3d_roi_nz_1	16763.46695	2256.342699	43743.57821	9599.75536	6032.264667	452.9252223	25197.55549	5118.192483	8443.73853	137.4628967	37161.18434	8754.979868
ibex_f3shapesurfacearea	165.905127	22.3615	437.262	93.42193989	62.41551667	5.453	258.0849	51.78939588	83.35837959	1.5801	361.98	84.70629853
py_original_shape_surfacearea	19664.13507	2642.403552	50147.08548	11037.15296	6875.681573	517.6532035	28527.0093	5826.960433	10109.54336	155.6193944	45337.92158	10551.55776
cerr_shapes_surfarea_original	196.9589057	26.44529343	500.3262634	110.717163	68.83199398	5.176532269	285.4882813	58.33237281	104.3925132	1.923203111	456.8284302	105.6028188
lifex_shape_sphericity	0.616742402	0.46428775	0.810420962	0.102806683	0.692468086	0.43519692	0.962218803	0.112296293	0.725077367	0.478452831	0.975461627	0.117901007
ibex_f3shapesphericity	0.61892973	0.46298	0.80814	0.098429423	0.663488056	0.42217	0.88741	0.103509323	0.720767551	0.4657	0.89495	0.108305624
py_original_shape_sphericity	0.522215421	0.399485252	0.691279321	0.083088628	0.604828407	0.38152034	0.863167181	0.099439431	0.604875015	0.397697934	0.78460141	0.092663563
cerr_shapes_sphericity_original	0.523077751	0.400280535	0.692780674	0.084003384	0.609838506	0.383935124	0.888940215	0.101649172	0.566387936	0.376180857	0.690468311	0.076030641
lifex_histo_skewness	-3.11636346	-7.302316771	-0.754087849	1.62372	-3.350416158	-10.69615773	6.748830909	3.356993456	-1.738176599	-4.36908663	1.310654827	1.155157318
ibex_f2intensityhistogramskewness	-2.869534054	-6.242	-0.74059	1.452545546	-3.888704722	-10.9442	5.9819	3.025671465	-1.842478163	-4.3724	1.6639	1.121455058
py_original_firstorder_skewness	-3.142830551	-7.295043881	-0.740867477	1.688714185	-3.282276684	-11.28308162	6.571018618	3.437487642	-1.803435631	-4.344274064	1.475238464	1.115155483
cerr_firstorders_skewness_original	-3.11450887	-7.285803362	-0.740867477	1.633529195	-3.282171475	-11.1881047	6.471047347	3.42578323	-1.684553932	-4.344274064	1.478816525	1.236448189
lifex_glcm_correlation	0.669286702	0.337741965	0.875360057	0.153479325	0.445415966	0.176666968	0.766855439	0.117925347	0.202353332	-0.005137167	0.655262719	0.124245073
ibex_f1graylevelcooccurencematrix33331correlation	0.693702432	0.41737	0.87088	0.128397523	0.466408148	0.23354	0.78152	0.103685243	0.241383694	0.014881	0.70701	0.126647198
py_original_glcm_correlation	0.668690859	0.332339138	0.875878342	0.157028078	0.428202465	0.156195255	0.763086984	0.118069579	0.199619441	-0.005764044	0.655163354	0.119267345
cerr_glcmfeats_corr_original	0.875470487	0.612579193	0.953528086	0.075038029	0.62124334	0.186638161	0.886256007	0.144751239	0.307734081	-0.055702318	0.799000336	0.182487563
lifex_glcm_contrast_variance	159.5814261	14.61113885	423.3975131	111.6439267	85.14567667	2.493602981	4397.147044	460.2366074	224.3701647	21.73882854	906.2378048	167.0992525
ibex_f1graylevelcooccurencematrix33331contrast	36.14473243	3.8316	84.6602	23.22204812	7.801882685	0.70739	81.8718	10.78558016	56.91686939	6.3978	202.9417	42.4813918
py_original_glcm_contrast	25.67215684	2.898332717	67.56138552	17.76293407	4.453799738	0.493400936	55.98383632	7.575160206	36.12390281	3.77055693	145.2025212	26.53412289
cerr_glcmfeats_contrast_original	9.114721529	1.972042237	24.03750093	4.978170929	2.696149438	0.384503271	24.19154204	3.666170785	32.88192957	3.427218271	155.7933513	26.20283694
lifex_glcm_energy_angular_second_moment	0.009517418	0.001117913	0.035346996	0.007182031	0.034365777	0.000858901	0.124272949	0.020446308	0.002291175	0.000213112	0.031412121	0.004454709
ibex_f1graylevelcooccurencematrix33331energy	0.035541081	0.0041926	0.12021	0.025394145	0.114818324	0.015846	0.4326	0.061551983	0.00652582	0.00092729	0.034641	0.005378922
py_original_glcm_jointenergy	0.052158686	0.006144285	0.191702877	0.037956529	0.153899148	0.024668499	0.407669725	0.071796933	0.010235148	0.001316894	0.050616048	0.008989607
cerr_glcmfeats_energy_original	0.05740721	0.008437297	0.19545249	0.039131279	0.166883793	0.029063067	0.415014074	0.071496802	0.010445231	0.001322576	0.049756639	0.009646304
lifex_glcm_entropy_log2_joint_entropy	8.559768392	6.375734906	11.33708212	1.226699505	6.050940727	3.779173129	10.53426697	1.081181725	9.959101175	5.280304283	12.80855936	1.092778941
ibex_f1graylevelcooccurencematrix33331entropy	6.878597297	4.6866	9.6316	1.313703733	4.409933333	2.1945	7.7056	0.926727619	8.315353061	5.9528	10.7531	0.851401797
py_original_glcm_jointentropy	6.179135623	4.067330564	9.055839247	1.266866608	3.757431997	2.084582122	6.415303814	0.853637614	7.597866594	5.019106698	10.2233712	0.906811792
cerr_glcmfeats_jointentropy_original	5.971957775	3.859587922	8.459282864	1.147629716	3.626259	2.055644673	6.35921104	0.779000427	7.625427475	5.297071661	10.22970265	0.90831474
lifex_glcm_dissimilarity	6.408096239	1.956069673	12.48499076	2.946615319	2.680158611	0.823532741	30.52980068	3.544848739	10.22104712	3.06004704	22.74664185	3.448404298
ibex_f1graylevelcooccurencematrix33331dissimilarity	3.079756757	1.1063	5.6379	1.32024726	1.184261667	0.37765	5.0757	0.631799935	5.059459184	1.5993	10.7706	1.754564977
py_original_glcm_differenceaverage	2.56481496	0.864045575	4.976885048	1.174997927	0.900328875	0.356168347	3.969072328	0.521311908	4.093512145	1.245653677	9.100593971	1.377487958
cerr_glcmfeats_dissimilarity_original	1.584774378	0.637678111	2.705616881	0.519802737	0.68879039	0.29590744	2.681914456	0.340734414	3.92663828	1.190761747	9.396617818	1.42360246
lifex_glcm_homogeneity_inverse_difference	0.357939706	0.22146625	0.517341494	0.070576731	0.516889777	0.177441185	0.699258825	0.089494752	0.196412155	0.104270176	0.394610431	0.04611428
ibex_f1graylevelcooccurencematrix33331homogeneity	0.498046216	0.34451	0.66348	0.080068746	0.670536574	0.41266	0.84713	0.071918209	0.304250204	0.175	0.54263	0.060622126
py_original_glcm_id	0.535116051	0.354579383	0.708362524	0.086880365	0.711664464	0.438000618	0.837621602	0.070424084	0.337544489	0.195230911	0.590076844	0.064566479
cerr_glcmfeats_invdiff_original	0.601302675	0.474109127	0.766637349	0.070654512	0.757075902	0.511345828	0.864728298	0.055846343	0.345967004	0.191440666	0.598792408	0.072500093
lifex_ngldm_busyness	0.212013777	0.038030583	0.651383772	0.154492393	0.070231618	0.002024817	0.31883849	0.055911968	0.2704065	0	2.059474582	0.376589276
ibex_f4neighborintensitydifference3busyness	0.453258432	0.054082	2.1043	0.447718229	864614645.9	0.015392	93378381729	8985338971	0.797825408	0.017928	5.3331	1.068343044
py_original_ngtdm_busyness	1.281881527	0.247708898	3.715745072	0.877805312	0.896697706	0.033359422	5.282346646	0.99765419	1.557901852	0.01986485	11.99194999	2.143270521
cerr_ngtdmfeats_busyness_original	1.942370688	0.495350082	5.938564176	1.341875118	1.034165322	0.059741642	6.322511401	1.122058062	2.207931536	0.025152696	30.78013102	4.702389907
lifex_ngldm_coarseness	0.000496419	7.38E-05	0.002036313	0.000467812	0.004430799	0.000250277	0.032355393	0.005753662	0.001127056	0	0.012411705	0.002143735
ibex_f4neighborintensitydifference3coarseness	5.71E-05	5.15E-06	0.00022158	5.92E-05	0.004501949	2.34E-05	0.10709	0.014054659	0.000364886	1.15E-06	0.01185	0.00169809
py_original_ngtdm_coarseness	0.000495322	7.53E-05	0.002095695	0.000469792	0.004446076	0.000234742	0.035122104	0.006039659	0.002322316	1.83E-05	0.057327367	0.00833343
cerr_ngtdmfeats_coarseness_original	0.000315379	4.71E-05	0.001454957	0.000290427	0.003845749	0.000179529	0.032462731	0.005574715	0.002027457	1.83E-05	0.045275445	0.006653501
lifex_ngldm_contrast	0.256984233	0.006276159	0.821148875	0.23388845	0.182272248	0.002860919	9.61757693	1.017118276	0.187401488	0	1.062496328	0.193145086
ibex_f4neighborintensitydifference3contrast	415.4515784	18.3093	2198.729	488.5932864	150.5098824	0	1483.8013	220.246008	539.7786265	56.294	6934.97	976.2388073
py_original_ngtdm_contrast	0.097195587	0.00360677	0.322400329	0.088744587	0.014930335	0.000710777	0.236681441	0.030828714	0.083792229	0.009076501	1.248554615	0.17835123
cerr_ngtdmfeats_contrast_original	0.15850837	0.003319886	0.565741442	0.150091799	0.020178874	0.000984711	0.364256524	0.044524836	0.097793953	0.009376748	1.576910849	0.225348677
lifex_conventional_humin	-944.6486486	-1024	-527	109.8754892	-517.2962963	-1008	-50	268.0469431	-930	-1024	-269	159.1147385
ibex_f5intensitydirectglobalmin	55.91891892	0	473	98.29953611	354.7777778	0	907	251.0151849	46.14285714	0	393	90.28750375
py_original_firstorder_minimum	-945.6486486	-1024	-527	112.4367022	-509.8703704	-1008	-51	275.3911099	-930.7755102	-1084	-269	156.6132797
cerr_firstorders_min_original	-943.8648649	-1024	-527	111.948441	-509.7407407	-1008	-51	273.6149614	-906.8979592	-1024	0	203.5948023
lifex_conventional_humax	281.5135135	85	869	189.6699797	330.6388889	46	2150	334.7355619	696.7142857	177	2275	499.6841919
ibex_f5intensitydirectglobalmax	1309.756757	1085	2094	204.4096385	1369.888889	1048	3232	354.9003107	1795.244898	1177	3578	585.0739815
py_original_firstorder_maximum	279.6486486	85	869	188.22596	322.0277778	46	1639	310.8940817	700.4285714	177	2375	497.2724354
cerr_firstorders_max_original	279.6486486	85	869	188.22596	322.0277778	46	1639	310.8940817	700.4285714	177	2375	497.2724354
lifex_conventional_humean	-52.94043398	-219.867154	32.38239305	60.76427399	38.56292954	-44.18449198	78.32511013	20.88561409	31.18216902	-99.27536232	67.48267622	29.04532006
ibex_f5intensitydirectglobalmean	939.987673	780.526	1032.2708	62.85584701	1034.200096	952.6843	1073.4858	21.88495777	1024.019059	857.4333	1068.6514	35.93089244
py_original_firstorder_mean	-53.05427034	-219.9146799	32.32597998	60.3060252	38.52341846	-43.65026596	78.32712533	20.97729075	31.3449691	-92.94117647	67.89179453	28.27976437
cerr_firstorders_mean_original	-52.72291566	-219.9146799	32.32597998	60.66328525	38.4841497	-43.65026596	78.32712533	21.04383644	31.74348726	-92.94117647	67.89179453	28.46318559
lifex_conventional_hustd	166.1073434	39.16671155	297.3856697	62.57342303	48.10442935	14.62504498	201.6379006	31.44634645	126.263616	64.84588143	244.2919306	44.40997187
ibex_f5intensitydirectglobalstd	173.0211838	39.052	299.752	61.33550868	58.57504167	16.2182	230.4325	32.46043473	139.0931408	69.8007	276.392	50.42328609
py_original_firstorder_standarddeviation	166.8466456	39.05975527	297.6439642	61.57127227	48.07454259	14.64889548	205.7889785	31.59938506	126.2159349	65.44339297	235.4731708	42.99037117
cerr_firstorders_std_original	165.6340009	39.05975527	297.6439642	62.61881112	48.07491824	14.64889548	206.4635846	31.60126368	125.1886221	64.39601051	235.4731708	43.92144981
