# Supplementary material for: Reliability and prognostic value of radiomic features are highly dependent on choice of feature extraction platform
Source: Eur Radiol. 2020 Jun 1;30(11):6241–50. doi: 10.1007/s00330-020-06957-9 (PMC7553896; doi:10.1007/s00330-020-06957-9)
Supplement: Supplementary file 3 — (CSV 11.2 kb) [file 330_2020_6957_MOESM3_ESM.csv]

Mean, minimum, maximum and standard deviation of radiomic features from each software platform with harmonised parameter settings.
	mean_sclc	min_sclc	max_sclc	sd_sclc	mean_hn	min_hn	max_hn	sd_hn	mean_immuno	min_immuno	max_immuno	sd_immuno
lifex_shape_volume_ml	98.08185385	6.251303137	272.1611359	69.78203711	27.61795203	0.855508505	168.9615553	32.92212795	55.52835681	0.806669678	403.7277749	81.16699928
ibex_f3shapevolume	98.13741892	6.3057	270.8531	69.67897793	27.85467843	0.94777	169.2973	33.01809444	55.55967468	0.82411	402.173	81.04035149
py_original_shape_meshvolume	98.36116589	6.204215709	277.3841495	70.35909162	27.5683547	0.888125932	169.4926802	32.9659841	55.43219527	0.788158226	402.2738806	80.98963922
cerr_shapes_volume_original	98.47380773	6.282774448	273.5248108	70.01005242	27.75495862	0.928198755	169.8885345	33.06074945	55.53380698	0.815767467	402.5421143	81.04896244
lifex_shape_surface_mm2_only_for_3d_roi_nz_1	16763.27521	2256.342699	43743.57821	9599.734411	6032.250689	452.9252223	25197.55549	5117.867008	8734.657312	510.8923516	37161.18434	8819.6153
ibex_f3shapesurfacearea	165.905127	22.3615	437.262	93.42193989	62.41551667	5.453	258.0849	51.78939588	86.19732553	5.5472	361.98	85.29655429
py_original_shape_surfacearea	19664.13507	2642.403552	50147.08548	11037.15296	6875.681573	517.6532035	28527.0093	5826.960433	10456.7768	610.570189	45337.92158	10630.98814
cerr_shapes_surfarea_original	196.9589057	26.44529343	500.3262634	110.717163	68.83199398	5.176532269	285.4882813	58.33237281	104.6554001	6.105701923	453.3924866	106.3557875
lifex_shape_sphericity	0.61674812	0.46428775	0.810420962	0.102800011	0.692461448	0.43519692	0.962218803	0.112300528	0.719315175	0.478452831	0.916425437	0.114473681
ibex_f3shapesphericity	0.61892973	0.46298	0.80814	0.098429423	0.663488056	0.42217	0.88741	0.103509323	0.717309149	0.4657	0.89495	0.108583307
py_original_shape_sphericity	0.522215421	0.399485252	0.691279321	0.083088628	0.604828407	0.38152034	0.863167181	0.099439431	0.600671422	0.397697934	0.78460141	0.090774994
cerr_shapes_sphericity_original	0.523077751	0.400280535	0.692780674	0.084003384	0.609838506	0.383935124	0.888940215	0.101649172	0.60276265	0.398390383	0.788431287	0.092051651
lifex_histo_skewness	-3.116362554	-7.302316771	-0.754087849	1.623721229	-3.350405338	-10.69615773	6.748830909	3.356976597	-1.749964653	-4.36908663	1.310654827	1.177724272
ibex_f2intensityhistogramskewness	-2.869534054	-6.242	-0.74059	1.452545546	-3.888704722	-10.9442	5.9819	3.025671465	-1.85358766	-4.3724	1.6639	1.135399065
py_original_firstorder_skewness	-3.142830551	-7.295043881	-0.740867477	1.688714185	-3.282276684	-11.28308162	6.571018618	3.437487642	-1.804546004	-4.344274064	1.475238464	1.132433474
cerr_firstorders_skewness_original	-3.11450887	-7.285803362	-0.740867477	1.633529195	-3.282171475	-11.1881047	6.471047347	3.42578323	-1.762467195	-4.344274064	1.475238464	1.168814133
lifex_glcm_correlation	0.668203443	0.337553091	0.87499063	0.153558513	0.443939787	0.178917066	0.750985806	0.115885126	0.195412668	-0.004881352	0.653665606	0.122664276
ibex_f1graylevelcooccurencematrix33331correlation	0.690951351	0.40652	0.87086	0.130926701	0.450152963	0.24478	0.76977	0.096818417	0.233857426	0.013351	0.70075	0.125694182
py_original_glcm_correlation	0.669659266	0.331622136	0.876940671	0.156566936	0.445962664	0.181839972	0.758034226	0.115059146	0.193466856	-0.005145513	0.661905642	0.118096094
cerr_glcmfeats_corr_original	0.665772643	0.330822017	0.876731843	0.156580107	0.445096837	0.18056976	0.758343683	0.115027854	0.191739337	-0.005120358	0.661925158	0.118057869
lifex_glcm_contrast_variance	49.14966876	3.443602338	171.4101362	41.22213037	21.67539859	1.314051339	206.0710927	32.33773358	37.45596399	5.516483256	96.48454672	23.26341402
ibex_f1graylevelcooccurencematrix33331contrast	25.61393378	0.83055	124.9448	24.4958248	6.386283333	0.24438	114.3094	14.80392413	19.85124255	2.5243	85.5302	18.67498338
py_original_glcm_contrast	48.88315403	5.045074259	170.2143687	40.23879067	22.51422429	0.891234094	173.7747133	31.65824302	37.43572571	5.512742721	101.033669	23.99077045
cerr_glcmfeats_contrast_original	47.28283963	3.733740257	165.180137	39.04868299	21.87340935	0.901111891	168.5871476	30.67183969	36.23632432	5.347678927	97.82287659	23.12964332
lifex_glcm_energy_angular_second_moment	0.032711805	0.003303568	0.096196274	0.022756949	0.056540669	0.003698385	0.288976821	0.052553648	0.00927447	0.002420048	0.031200349	0.006778666
ibex_f1graylevelcooccurencematrix33331energy	0.064891295	0.0069056	0.22923	0.053241516	0.218045957	0.0022044	0.68209	0.146886281	0.023494306	0.0044155	0.067143	0.017612997
py_original_glcm_jointenergy	0.032254644	0.003365	0.093009293	0.02229144	0.056764406	0.003071068	0.28235392	0.054614036	0.009217131	0.00222348	0.031202921	0.006446865
cerr_glcmfeats_energy_original	0.033467958	0.003496275	0.09545771	0.023312988	0.057470679	0.00305043	0.327412532	0.055179863	0.009474705	0.002272474	0.032009794	0.006631335
lifex_glcm_entropy_log2_joint_entropy	6.906932636	4.401104626	9.878307635	1.391696505	5.644064177	2.718195201	8.394683633	1.313043702	7.708481111	5.543670687	9.14238653	0.878467416
ibex_f1graylevelcooccurencematrix33331entropy	6.137032432	2.7481	8.9172	1.615554903	3.572535185	1.2419	9.4485	1.348849502	6.603048936	4.5905	8.7674	1.184752149
py_original_glcm_jointentropy	6.923278599	4.511546199	9.88560503	1.369985074	5.699845292	2.902569264	8.709202061	1.364850639	7.700853207	5.543172428	9.192548051	0.857037878
cerr_glcmfeats_jointentropy_original	6.875071724	4.430641847	9.846849584	1.381032904	5.664290779	2.783982935	8.695361125	1.365348931	7.660259991	5.499330519	9.164040837	0.857814154
lifex_glcm_dissimilarity	3.51999521	0.932388311	8.562960457	1.925646883	2.188216555	0.522063348	10.90027561	1.640148017	4.18292263	1.774907418	6.978610026	1.373634958
ibex_f1graylevelcooccurencematrix33331dissimilarity	2.489141622	0.45146	7.2483	1.438936877	0.949162222	0.18231	7.7233	0.963488403	2.823774468	1.1021	5.8833	1.262903317
py_original_glcm_differenceaverage	3.522174967	1.017969208	8.440966569	1.894452488	2.250297978	0.510875172	10.00475358	1.652481749	4.174228537	1.774432098	7.181506625	1.387565769
cerr_glcmfeats_dissimilarity_original	3.461737326	0.953587811	8.326788396	1.870149668	2.218273364	0.525560107	9.852972969	1.628571953	4.108937559	1.748402736	7.078249068	1.362365859
lifex_glcm_homogeneity_inverse_difference	0.479620503	0.271434692	0.679022992	0.095210798	0.547511299	0.186979855	0.812303835	0.130671947	0.334067344	0.240974864	0.479917675	0.065999961
ibex_f1graylevelcooccurencematrix33331homogeneity	0.555154324	0.32567	0.8087	0.108624981	0.73530287	0.23643	0.92145	0.116040662	0.423557021	0.28512	0.62398	0.089021208
py_original_glcm_id	0.478473797	0.276671756	0.673812922	0.094527644	0.543555866	0.194485914	0.804762913	0.134985994	0.334420564	0.221416349	0.479943853	0.064832449
cerr_glcmfeats_invdiff_original	0.481698383	0.279254749	0.677434501	0.09553133	0.546413795	0.196523608	0.817996708	0.134612412	0.337137909	0.22317367	0.48279857	0.064938343
lifex_ngldm_busyness	0.826647625	0.109966516	2.233374999	0.630031649	0.262429395	0.016508399	2.072213693	0.338540259	2.700816237	0.023030977	19.6257231	4.848635296
ibex_f4neighborintensitydifference3busyness	5.757856486	0.77639	24.2783	5.443270377	1.760993519	0.15519	8.2716	1.376967282	9.914461489	0.27838	80.9205	14.44284164
py_original_ngtdm_busyness	0.824551743	0.112901911	2.259095598	0.625888962	0.263480168	0.015600354	2.616284143	0.355698268	2.815248892	0.023865847	24.12729858	5.196699548
cerr_ngtdmfeats_busyness_original	0.831952333	0.112699062	2.21423815	0.63325754	0.26519238	0.015391364	2.806579644	0.363961974	2.836500005	0.026054554	25.8790423	5.313235033
lifex_ngldm_coarseness	0.000495471	7.22E-05	0.002047511	0.000467733	0.004323186	0.000232442	0.029302182	0.005357046	0.001185599	1.82E-05	0.013326728	0.002313206
ibex_f4neighborintensitydifference3coarseness	1.58E-05	1.69E-06	6.52E-05	1.61E-05	7.42E-05	2.90E-06	0.00093259	0.000132031	1.32E-05	2.81E-07	0.00010676	2.08E-05
py_original_ngtdm_coarseness	0.000493126	7.18E-05	0.002045372	0.000466536	0.00430386	0.000232621	0.02706711	0.005291294	0.001174008	1.83E-05	0.01299844	0.002273186
cerr_ngtdmfeats_coarseness_original	0.000494047	7.36E-05	0.002049452	0.000468519	0.004304786	0.000229586	0.028639286	0.005345176	0.001134313	1.83E-05	0.011865703	0.002135995
lifex_ngldm_contrast	0.142341923	0.002507866	0.536445934	0.14198185	0.07650767	0.000755489	1.289265572	0.179712878	0.071340356	0.004791896	0.310616638	0.070782644
ibex_f4neighborintensitydifference3contrast	5904.887676	225.8069	33580.0728	7149.973883	1572.94309	50.6977	29143.3739	3212.302297	6268.081234	652.6185	33730.3633	6368.554313
py_original_ngtdm_contrast	0.141608395	0.004175426	0.549064663	0.141153075	0.07626493	0.000652737	1.292235189	0.171965019	0.071104589	0.004790091	0.334556113	0.072236048
cerr_ngtdmfeats_contrast_original	0.134828012	0.002853348	0.524843803	0.134041811	0.07199502	0.0007235	1.069905538	0.155193285	0.076552418	0.004364819	0.39742972	0.08344146
lifex_conventional_humin	-944.6486486	-1024	-527	109.8754892	-517.2962963	-1008	-50	268.0469431	-931.6382979	-1024	-269	160.9169953
ibex_f5intensitydirectglobalmin	55.91891892	0	473	98.29953611	354.7777778	0	907	251.0151849	46.70212766	0	393	91.9297735
py_original_firstorder_minimum	-945.6486486	-1024	-527	112.4367022	-509.8703704	-1008	-51	275.3911099	-930.5319149	-1024	-269	156.992779
cerr_firstorders_min_original	-943.8648649	-1024	-527	111.948441	-509.7407407	-1008	-51	273.6149614	-928.7021277	-1024	-269	156.7975592
lifex_conventional_humax	281.5135135	85	869	189.6699797	330.6388889	46	2150	334.7355619	711.6808511	177	2275	503.9130406
ibex_f5intensitydirectglobalmax	1309.756757	1085	2094	204.4096385	1369.888889	1048	3232	354.9003107	1814.404255	1177	3578	589.0680429
py_original_firstorder_maximum	279.6486486	85	869	188.22596	322.0277778	46	1639	310.8940817	715.5531915	177	2375	501.298653
cerr_firstorders_max_original	279.6486486	85	869	188.22596	322.0277778	46	1639	310.8940817	715.5531915	177	2375	501.298653
lifex_conventional_humean	-52.94053344	-219.867154	32.38239305	60.76443993	38.56290763	-44.18449198	78.32511013	20.8856203	33.54902187	-56.40720222	67.48267622	22.28412931
ibex_f5intensitydirectglobalmean	939.987673	780.526	1032.2708	62.85584701	1034.200096	952.6843	1073.4858	21.88495777	1027.050764	923.6874	1068.6514	26.86762659
py_original_firstorder_mean	-53.05427034	-219.9146799	32.32597998	60.3060252	38.52341846	-43.65026596	78.32712533	20.97729075	33.61219241	-55.75729224	67.89179453	22.05964702
cerr_firstorders_mean_original	-52.72291566	-219.9146799	32.32597998	60.66328525	38.4841497	-43.65026596	78.32712533	21.04383644	33.71479082	-54.50551876	67.89179453	21.93483094
lifex_conventional_hustd	166.1072429	39.16671155	297.3856697	62.57328989	48.10452808	14.62504498	201.6379006	31.44644863	124.5170596	64.84588143	230.4349954	41.52041621
ibex_f5intensitydirectglobalstd	173.0211838	39.052	299.752	61.33550868	58.57504167	16.2182	230.4325	32.46043473	136.9683809	69.8007	276.392	47.12430575
py_original_firstorder_standarddeviation	166.8466456	39.05975527	297.6439642	61.57127227	48.07454259	14.64889548	205.7889785	31.59938506	124.4474929	65.44339297	230.7007425	40.63217886
cerr_firstorders_std_original	165.6340009	39.05975527	297.6439642	62.61881112	48.07491824	14.64889548	206.4635846	31.60126368	124.1356022	65.44339297	230.7007425	40.82996578
